# Supplementary material for: RTP004 Peptide Binds to Botulinum Neurotoxin, Increases Cell Surface Binding, and Enhances Cellular SNAP-25 Cleavage
Source: Toxins (Basel). 2026 Mar 10;18(3):134. doi: 10.3390/toxins18030134 (PMC13030680; doi:10.3390/toxins18030134)
Supplement: Supplementary file 1 [file toxins-18-00134-s001.zip]

Archive with 2 entries (2 files):
- DAXI MoA Fig S1_ProofUpdates.pdf
- DAXI MoA Fig S2_ProofUpdates.pdf
